# Supplementary material for: A Diagnostic Gene-Expression Signature in Fibroblasts of Amyotrophic Lateral Sclerosis
Source: Cells. 2023 Jul 18;12(14):1884. doi: 10.3390/cells12141884 (PMC10378077; doi:10.3390/cells12141884)
Supplement: Supplementary file 1 [file cells-12-01884-s001.zip › Supplementary Tables.xlsx]

## Sheet: Supplementary Table S1
Supplementary Table S1. List of differentially expressed genes in sALS fibroblasts vs control individuals
ProbeName	GeneSymbol	p value FDR corrected	FC (sALS vs CTRL)	Regulation	EnsemblID	GeneName	Differentially expressed in the motor cortex of sALS patients (E-MTAB-2325; Aronica E. et al., 2015)	Differentially expressed in sALS fibroblasts (GSE56808; Raman et al, 2015)	Differentially expressed in sALS fibroblasts (GSE68240; Alves et al, 2015)	Differentially expressed in sALS fibroblasts (Won et al, 2016)
A_23_P101521	IZUMO2	0.0468512	-2.29962	down	ENST00000486050	IZUMO family member 2
A_23_P102183		0.000736689	16.6346	up
A_23_P10232	BANK1	0.0440073	3.15505	up	ENST00000322953	B-cell scaffold protein with ankyrin repeats 1	*			*
A_23_P103885	AURKAIP1	0.000164689	29.8229	up	ENST00000378853	aurora kinase A interacting protein 1	*	*		*
A_23_P104741	KIRREL3	0.0249788	-2.07924	down	ENST00000525144	kin of IRRE like 3 (Drosophila)				*
A_23_P107565	AQP4	0.0444975	-2.23584	down	ENST00000584088	aquaporin 4	*
A_23_P107903	RGL3	0.00297001	-5.07106	down	ENST00000380456	ral guanine nucleotide dissociation stimulator-like 3				*
A_23_P108042	NCR1	0.0303121	-2.16925	down	ENST00000617784	natural cytotoxicity triggering receptor 1
A_23_P112173	SLC24A2	0.0194172	-2.96888	down	ENST00000286344	solute carrier family 24 (sodium/potassium/calcium exchanger), member 2	*		*
A_23_P112260	GNG10	0.0037087	8.49536	up	ENST00000374293	guanine nucleotide binding protein (G protein), gamma 10	*			*
A_23_P114008	TM4SF20	0.0462765	-2.05432	down	ENST00000304568	transmembrane 4 L six family member 20				*
A_23_P115919	PHYH	0.0337444	2.72919	up	ENST00000263038	phytanoyl-CoA 2-hydroxylase				*
A_23_P117125	RARG	0.0172636	2.78137	up	ENST00000543762	retinoic acid receptor, gamma	*			*
A_23_P117302	EIF3FP2	0.00413317	-2.65286	down	ENST00000624447	eukaryotic translation initiation factor 3 subunit F (EIF3F) pseudogene
A_23_P11806	COL11A1	0.0264258	14.3456	up	ENST00000470170	collagen, type XI, alpha 1				*
A_23_P119789	TMEM185B	0.00338858	8.82565	up	ENST00000426077	transmembrane protein 185B				*
A_23_P119923	CNNM4	0.0377445	3.12218	up	ENST00000377075	cyclin and CBS domain divalent metal cation transport mediator 4	*			*
A_23_P120243	HOXD1	0.00100047	11.4851	up	ENST00000331462	homeobox D1	*
A_23_P120442	NCOA3	0.0472923	2.73541	up	ENST00000371997	nuclear receptor coactivator 3				*
A_23_P120572	RIN2	1.17216e-06	24.9768	up	ENST00000440354	Ras and Rab interactor 2
A_23_P121386	IFT57	1.76381e-06	32.5069	up	ENST00000264538	intraflagellar transport 57	*	*		*
A_23_P122127	FYB	0.0344857	-2.89088	down	ENST00000515010	FYN binding protein	*
A_23_P123440	ERLIN2	0.000126827	7.77462	up	ENST00000276461	ER lipid raft associated 2	*			*
A_23_P124476	CLCN3	0.000759096	8.10432	up	ENST00000504131	chloride channel, voltage-sensitive 3		*		*
A_23_P125233	CNN1	0.0390103	2.2219	up	ENST00000252456	calponin 1, basic, smooth muscle	*			*
A_23_P126844	TNFRSF25	0.0160714	11.7277	up	ENST00000513135	tumor necrosis factor receptor superfamily, member 25
A_23_P131227	TTC27	0.00338858	18.6898	up	ENST00000317907	tetratricopeptide repeat domain 27	*			*
A_23_P131299	ZFAND2B	0.000371479	21.1765	up	ENST00000489197	zinc finger, AN1-type domain 2B				*
A_23_P136077	PARK2	0.0353317	-2.18609	down	ENST00000366897	parkin RBR E3 ubiquitin protein ligase				*
A_23_P136392	RAC1P7	0.0462765	-2.01303	down	ENST00000445367	Rac family small GTPase 1 pseudogene 7
A_23_P136777	APOD	0.0473255	-2.17102	down	ENST00000453131	apolipoprotein D				*
A_23_P137073	ZMYM3	0.0472923	7.01998	up	ENST00000373978	zinc finger, MYM-type 3				*
A_23_P141946	LTBP4	0.0344857	-2.10509	down	ENST00000595118	latent transforming growth factor beta binding protein 4			*	*
A_23_P142239	YIF1B	0.0111014	3.73111	up	ENST00000339413	Yip1 interacting factor homolog B (S. cerevisiae)				*
A_23_P142333	FZR1	0.00327088	5.01089	up	ENST00000592214	fizzy/cell division cycle 20 related 1 (Drosophila)	*			*
A_23_P145153	PDCD2	0.0264187	-3.35255	down	ENST00000539212	programmed cell death 2				*
A_23_P145376	MAPK13	0.0157517	5.2859	up	ENST00000373759	mitogen-activated protein kinase 13	*			*
A_23_P145995	GPR37	0.0468512	-4.1936	down	ENST00000303921	G protein-coupled receptor 37 (endothelin receptor type B-like)	*			*
A_23_P146849	APBA2	0.0343099	-2.80119	down	ENST00000620457	amyloid beta (A4) precursor protein-binding, family A, member 2	*
A_23_P147397	DYNC2H1	0.00351246	14.9163	up	ENST00000398093	dynein, cytoplasmic 2, heavy chain 1	*			*
A_23_P147839	EPHA5	0.0176636	-3.08215	down	ENST00000354839	EPH receptor A5	*			*
A_23_P149562	ARHGAP29	0.0196316	-2.79912	down	ENST00000260526	Rho GTPase activating protein 29				*
A_23_P150316	MMP12	0.024429	-3.10137	down	ENST00000571244	matrix metallopeptidase 12 (macrophage elastase)		*		*
A_23_P15202	DHODH	3.57223e-06	22.7767	up	ENST00000571392	dihydroorotate dehydrogenase (quinone)	*	*		*
A_23_P152876	RAB34	2.97798e-07	24.2957	up	ENST00000395245	RAB34, member RAS oncogene family	*			*
A_23_P153930	ACVR2A	0.0263405	3.30855	up	ENST00000495775	activin A receptor, type IIA				*
A_23_P155049	APOL6	0.0362017	-2.92032	down	ENST00000409652	apolipoprotein L, 6	*			*
A_23_P155276	CGGBP1	1.54783e-05	16.5379	up	ENST00000462901	CGG triplet repeat binding protein 1				*
A_23_P155332	PCNP	0.00261569	10.9388	up	ENST00000460231	PEST proteolytic signal containing nuclear protein	*		*	*
A_23_P15669	C17orf85/NCBP3	0.0129622	4.4106	up	ENST00000575815	chromosome 17 open reading frame 85	*			*
A_23_P159211	LOC105376526	0.0333241	-2.76569	down	ENST00000648998	uncharacterized LOC105376526
A_23_P16063	GRIK5	0.0421047	-2.67246	down	ENST00000602210	glutamate receptor, ionotropic, kainate 5	*			*
A_23_P16096	PPAN	0.00049681	6.1134	up	ENST00000466025	peter pan homolog (Drosophila)	*			*
A_23_P161583	NAALAD2	0.0249727	-2.13193	down	ENST00000534061	N-acetylated alpha-linked acidic dipeptidase 2	*			*
A_23_P162288	MYO1A	0.0462765	-2.3483	down	ENST00000554234	myosin IA	*
A_23_P164289	ELP5	0.0212736	11.4631	up	ENST00000573657	elongator acetyltransferase complex subunit 5		*
A_23_P166193	EDEM2	7.80607e-05	5.7765	up	ENST00000374491	ER degradation enhancer, mannosidase alpha-like 2	*	*		*
A_23_P167444	NSA2	0.000759096	7.17996	up	ENST00000457472	NSA2 ribosome biogenesis homolog (S. cerevisiae)			*	*
A_23_P167468	PRLR	0.0196316	-4.19904	down	ENST00000508107	prolactin receptor	*			*
A_23_P167872	GPR111	0.0436484	-2.67456	down	ENST00000296862	G protein-coupled receptor 111	*
A_23_P16953	HTR2B	0.0130343	-5.43171	down	ENST00000258400	5-hydroxytryptamine (serotonin) receptor 2B, G protein-coupled	*			*
A_23_P170273	SEC31A	1.12435e-05	44.2284	up	ENST00000500777	SEC31 homolog A (S. cerevisiae)	*			*
A_23_P202206	GSTO2	0.03114	2.24414	up	ENST00000498052	glutathione S-transferase omega 2				*
A_23_P20267	GDF6	0.0421047	3.77438	up	ENST00000287020	growth differentiation factor 6				*
A_23_P202708	MADD	0.000267168	10.8945	up	ENST00000402192	MAP-kinase activating death domain	*			*
A_23_P202881	FEZ1	0.0039141	13.5097	up	ENST00000528863	fasciculation and elongation protein zeta 1 (zygin I)	*			*
A_23_P20480	BRF2	0.000490961	17.4174	up	ENST00000220659	BRF2, RNA polymerase III transcription initiation factor 50 kDa subunit
A_23_P205159	LMO7	0.0275114	7.22678	up	ENST00000605961	LIM domain 7	*			*
A_23_P206822	XPO6	0.017418	-2.17882	down	ENST00000304658	exportin 6				*
A_23_P207213	ALDH3A1	0.0129622	-5.50249	down	ENST00000485472	aldehyde dehydrogenase 3 family, member A1	*			*
A_23_P208198	ZNF577	0.000202378	13.4919	up	ENST00000588129	zinc finger protein 577	*			*
A_23_P208389	AXL	0.000126827	30.4138	up	ENST00000301178	AXL receptor tyrosine kinase	*			*
A_23_P208866	GMFG	0.0122204	-2.50512	down	ENST00000601731	glia maturation factor, gamma	*	*		*
A_23_P210210	EPAS1	2.91436e-05	31.1027	up	ENST00000466465	endothelial PAS domain protein 1	*			*
A_23_P211080	IFNAR2	0.0347513	-2.21773	down	ENST00000342136	interferon (alpha, beta and omega) receptor 2		*		*
A_23_P218346	TANC2	0.026482	5.25623	up	ENST00000424789	tetratricopeptide repeat, ankyrin repeat and coiled-coil containing 2	*			*
A_23_P218555	FOSL2	0.000611818	14.0933	up	ENST00000264716	FOS-like antigen 2	*			*
A_23_P218997	PDCD6	0.000182299	20.6672	up	ENST00000511482	programmed cell death 6	*	*	*	*
A_23_P22487	PCSK1N	0.0468072	-2.18085	down	ENST00000218230	proprotein convertase subtilisin/kexin type 1 inhibitor	*	*		*
A_23_P250206	GCK	0.0468433	-2.52967	down	ENST00000345378	glucokinase (hexokinase 4)
A_23_P25150	HOXC9	0.00714447	14.619	up	ENST00000504557	homeobox C9				*
A_23_P253503	KCNK16	0.0390114	-2.56276	down	ENST00000425054	potassium channel, two pore domain subfamily K, member 16
A_23_P253689		0.0419529	-2.69271	down
A_23_P255317	RNF14	0.000804073	13.6838	up	ENST00000394514	ring finger protein 14	*	*		*
A_23_P256641	KCNE5	0.0406443	2.28544	up	ENST00000372101	potassium channel, voltage gated subfamily E regulatory beta subunit 5
A_23_P257423	ALG14	0.000361543	13.553	up	ENST00000370205	ALG14, UDP-N-acetylglucosaminyltransferase subunit		*		*
A_23_P259328	PEX3	0.000944519	9.48786	up	ENST00000367591	peroxisomal biogenesis factor 3				*
A_23_P30050	SLC30A9	0.00460775	6.42187	up	ENST00000264451	solute carrier family 30 (zinc transporter), member 9	*			*
A_23_P300728	LMBR1	0.00112741	10.0609	up	ENST00000454132	limb development membrane protein 1	*	*		*
A_23_P301521	KIAA1462/JACAD	0.0187277	2.552	up	ENST00000375377	KIAA1462	*			*
A_23_P302750	ATAD3B	0.0472923	-2.46643	down	ENST00000472194	ATPase family, AAA domain containing 3B		*	*	*
A_23_P306211	FAM84A/LRATD3	0.0334518	-2.43733	down	ENST00000331243	family with sequence similarity 84, member A				*
A_23_P306215	FAM84A/LRATD2	0.0375042	-5.78699	down	ENST00000331243	family with sequence similarity 84, member A				*
A_23_P308731	RHBDL3	0.0486892	-2.375	down	ENST00000578006	rhomboid, veinlet-like 3 (Drosophila)	*			*
A_23_P31240	GAL3ST4	0.0384937	2.73756	up	ENST00000360039	galactose-3-O-sulfotransferase 4				*
A_23_P31306	HOXA13	0.0375042	-2.55844	down	ENST00000222753	homeobox A13	*			*
A_23_P31536	SSBP1	0.0482403	-2.21064	down	ENST00000576834	single-stranded DNA binding protein 1, mitochondrial				*
A_23_P318396	CELF1	0.000182299	9.49553	up	ENST00000310513	CUGBP, Elav-like family member 1				*
A_23_P324278	ALAD	0.000343785	7.44113	up	ENST00000482847	aminolevulinate dehydratase	*			*
A_23_P33093	ST6GALNAC5	0.00413317	-14.0436	down	ENST00000318803	ST6 (alpha-N-acetyl-neuraminyl-2,3-beta-galactosyl-1,3)-N-acetylgalactosaminide alpha-2,6-sialyltransferase 5				*
A_23_P33173	GOLGB1	0.000149442	8.5659	up	ENST00000340645	golgin B1	*			*
A_23_P333650	RAD9B	0.0224513	-2.14824	down	ENST00000409246	RAD9 homolog B (S. pombe)				*
A_23_P335143	SNHG14	0.0361076	-2.18203	down	ENST00000557108	small nucleolar RNA host gene 14
A_23_P341223	KLHL21	0.000232749	22.6384	up	ENST00000377658	kelch-like family member 21	*			*
A_23_P341503	C3orf35/APRG1	0.0254674	-2.51556	down	ENST00000466204	chromosome 3 open reading frame 35
A_23_P344000	B4GALNT4	0.0343099	-5.31396	down	ENST00000526584	beta-1,4-N-acetyl-galactosaminyl transferase 4	*			*
A_23_P344555	NEDD9	0.0187277	3.78243	up	ENST00000448183	neural precursor cell expressed, developmentally down-regulated 9	*	*		*
A_23_P34510	PHC2	4.29223e-05	11.0736	up	ENST00000467894	polyhomeotic homolog 2 (Drosophila)	*	*		*
A_23_P346327	FLJ30679	0.0211757	-2.31605	down	ENST00000624773	uncharacterized protein FLJ30679			*
A_23_P346384	MRPL43	0.0261475	2.13115	up	ENST00000318325	mitochondrial ribosomal protein L43				*
A_23_P35148	TAF13	0.0400674	2.6672	up	ENST00000338366	TAF13 RNA polymerase II, TATA box binding protein (TBP)-associated factor, 18kDa	*			*
A_23_P361544	CES4A	0.0372082	-2.77466	down	ENST00000535696	carboxylesterase 4A				*
A_23_P36689	LRRC23	0.000182299	7.48512	up	ENST00000486401	leucine rich repeat containing 23	*			*
A_23_P367420	ADAM21	0.00821371	-2.11694	down	ENST00000603540	ADAM metallopeptidase domain 21	*		*	*
A_23_P367610	SESTD1	0.000511892	4.09527	up	ENST00000335289	SEC14 and spectrin domains 1		*	*	*
A_23_P368681	GIMAP2	0.0017651	-5.57016	down	ENST00000223293	GTPase, IMAP family member 2				*
A_23_P37005	MTRF1	0.00111015	5.08594	up	ENST00000379477	mitochondrial translational release factor 1	*			*
A_23_P370162	XRRA1	0.0362302	-2.59058	down	ENST00000531849	X-ray radiation resistance associated 1				*
A_23_P372144	CACTIN	0.00101833	4.6459	up	ENST00000221899	cactin, spliceosome C complex subunit
A_23_P374812	ATM	0.0196316	-2.47782	down	ENST00000533733	ATM serine/threonine kinase	*		*	*
A_23_P379034	BAIAP2L2	0.0454309	2.51768	up	ENST00000381669	BAI1-associated protein 2-like 2
A_23_P379475	DHCR24	0.0176636	-2.79444	down	ENST00000535035	24-dehydrocholesterol reductase	*			*
A_23_P38085	CARHSP1	2.35218e-08	68.3224	up	ENST00000567554	calcium regulated heat stable protein 1, 24kDa	*			*
A_23_P391637	TBC1D24	0.00182122	3.32252	up	ENST00000293970	TBC1 domain family, member 24	*			*
A_23_P391894	ELP6	0.0244176	-2.50653	down	ENST00000442215	elongator acetyltransferase complex subunit 6		*	*
A_23_P391906	TMEM200A	0.0454309	2.41666	up	ENST00000392429	transmembrane protein 200A	*
A_23_P40574	CRYBB2	0.00218965	-36.4269	down	ENST00000398215	crystallin, beta B2	*
A_23_P4069	TMEM220	0.0377147	2.18952	up	ENST00000580186	transmembrane protein 220	*			*
A_23_P410717	CIART	0.000637656	9.29588	up	ENST00000290363	circadian associated repressor of transcription
A_23_P411157	WNT1	0.00297001	-3.87918	down	ENST00000293549	wingless-type MMTV integration site family, member 1			*
A_23_P417994	FGFBP3	0.00582976	3.19737	up	ENST00000311575	fibroblast growth factor binding protein 3				*
A_23_P42042	LYRM2	1.93162e-05	10.43	up	ENST00000523075	LYR motif containing 2		*		*
A_23_P42331	HMGA1	0.000182299	22.5706	up	ENST00000447654	high mobility group AT-hook 1	*			*
A_23_P424900	PIFO	0.0494228	-2.01408	down	ENST00000484512	primary cilia formation
A_23_P426021	SEL1L3	0.0462765	2.93651	up	ENST00000513416	sel-1 suppressor of lin-12-like 3 (C. elegans)				*
A_23_P429581	TMEM67	0.0176636	-2.4218	down	ENST00000519845	transmembrane protein 67				*
A_23_P430181	ZBTB3	0.0153873	7.47209	up	ENST00000394807	zinc finger and BTB domain containing 3				*
A_23_P45726	HNRNPR	0.0462765	4.7786	up	ENST00000302271	heterogeneous nuclear ribonucleoprotein R				*
A_23_P48784	CYP46A1	0.0366862	-2.77257	down	ENST00000556822	cytochrome P450, family 46, subfamily A, polypeptide 1	*			*
A_23_P49686	lnc-DHX40-1	0.0327482	-2.93903	down	-	lnc-DHX40-1:1
A_23_P50121	MC4R	0.0108685	-3.44646	down	ENST00000299766	melanocortin 4 receptor				*
A_23_P50591	KCNK6	0.0418406	4.98053	up	ENST00000263372	potassium channel, two pore domain subfamily K, member 6	*			*
A_23_P52761	MMP7	0.03898	-2.12428	down	ENST00000260227	matrix metallopeptidase 7 (matrilysin, uterine)	*			*
A_23_P55666	ZNF702P	0.0462765	-2.40046	down	ENST00000270443	zinc finger protein 702, pseudogene				*
A_23_P57323	ERG	0.0486892	5.52329	up	ENST00000442448	v-ets avian erythroblastosis virus E26 oncogene homolog	*
A_23_P5875	POMC	0.020213	6.00529	up	ENST00000405623	proopiomelanocortin	*			*
A_23_P60565	ZNF354A	0.0249788	-3.927	down	ENST00000335815	zinc finger protein 354A				*
A_23_P60727	KCNMA1	0.0249788	-2.61875	down	ENST00000404857	potassium channel, calcium activated large conductance subfamily M alpha, member 1	*			*
A_23_P61149	INPP5D	0.0372082	-2.58129	down	ENST00000445964	inositol polyphosphate-5-phosphatase, 145kDa	*			*
A_23_P61646	STX4	0.00605029	7.74181	up	ENST00000460668	syntaxin 4	*		*	*
A_23_P63158	SPTA1	0.0429902	-2.04356	down	ENST00000368147	spectrin, alpha, erythrocytic 1	*			*
A_23_P64173	CARD16	0.0224513	-2.25184	down	ENST00000525374	caspase recruitment domain family, member 16		*		*
A_23_P64372	TCN1	0.0323049	-4.48336	down	ENST00000257264	transcobalamin I (vitamin B12 binding protein, R binder family)
A_23_P64785	ZNF641	0.0210642	2.60304	up	ENST00000547026	zinc finger protein 641				*
A_23_P65558	MGAT2	0.0130343	5.80967	up	ENST00000305386	mannosyl (alpha-1,6-)-glycoprotein beta-1,2-N-acetylglucosaminyltransferase	*			*
A_23_P68031	STAT4	0.000471505	6.80879	up	ENST00000392320	signal transducer and activator of transcription 4		*		*
A_23_P68072	WDR54	1.12435e-05	43.5202	up	ENST00000461531	WD repeat domain 54				*
A_23_P7250	CDS1	0.0249788	-2.21546	down	ENST00000295887	CDP-diacylglycerol synthase (phosphatidate cytidylyltransferase) 1	*	*		*
A_23_P73972	GPX7	0.0472923	4.20563	up	ENST00000361314	glutathione peroxidase 7				*
A_23_P75839	TSG101	0.0224513	9.72933	up	ENST00000251968	tumor susceptibility 101	*			*
A_23_P7655	BNIP1	0.0201047	-2.13566	down	ENST00000393770	BCL2/adenovirus E1B 19kDa interacting protein 1				*
A_23_P77776	SRSF2	0.0021137	19.9707	up	ENST00000582449	serine/arginine-rich splicing factor 2			*	*
A_23_P78158	RABEP1	0.0312089	3.00814	up	ENST00000537505	rabaptin, RAB GTPase binding effector protein 1	*			*
A_23_P78383	C18orf8/RMC1	0.000944519	7.96166	up	ENST00000592682	chromosome 18 open reading frame 8	*			*
A_23_P82814	FBXO32	0.00244611	13.7203	up	ENST00000287396	F-box protein 32	*			*
A_23_P86283	LAPTM5	0.0192493	-4.2607	down	ENST00000294507	lysosomal protein transmembrane 5				*
A_23_P8653	CFAP69	0.0319512	-2.15348	down	ENST00000449577	cilia and flagella associated protein 69
A_23_P88280	TTC5	0.0257739	2.92056	up	ENST00000383029	tetratricopeptide repeat domain 5	*			*
A_23_P88351	ATL1	0.0154427	9.81473	up	ENST00000556067	atlastin GTPase 1	*			*
A_23_P89163	EXOC7	1.93162e-05	98.5799	up	ENST00000589210	exocyst complex component 7	*	*	*	*
A_23_P89835	MAPRE2	0.0369328	-2.30976	down	ENST00000413393	microtubule-associated protein, RP/EB family, member 2				*
A_23_P90032	LRRC8E	0.00112741	11.3914	up	ENST00000306708	leucine rich repeat containing 8 family, member E	*			*
A_23_P90223	ZNF585B	0.000329947	5.87729	up	ENST00000392157	zinc finger protein 585B	*	*		*
A_23_P93431	AIG1	0.00209903	14.0694	up	ENST00000357847	androgen-induced 1	*			*
A_23_P95612	BBS10	0.0155632	19.4692	up	ENST00000393262	Bardet-Biedl syndrome 10	*			*
A_23_P95960	POLR3D	0.000300879	23.1373	up	ENST00000397802	polymerase (RNA) III (DNA directed) polypeptide D, 44kDa	*			*
A_23_P98399	HTR3A	0.0327482	-2.02489	down	ENST00000355556	5-hydroxytryptamine (serotonin) receptor 3A, ionotropic	*
A_24_P102293	SLITRK5	0.0280554	-2.40406	down	ENST00000325089	SLIT and NTRK-like family, member 5				*
A_24_P103922	CTBP2	0.000413556	26.8587	up	ENST00000411419	C-terminal binding protein 2	*			*
A_24_P110967	PCMTD1	0.000549919	9.87584	up	ENST00000522514	protein-L-isoaspartate (D-aspartate) O-methyltransferase domain containing 1	*	*		*
A_24_P114124	LAPTM5	0.0353317	-3.314	down	ENST00000464569	lysosomal protein transmembrane 5				*
A_24_P115490	PTCH1	0.0203397	-2.23062	down	ENST00000429896	patched 1		*		*
A_24_P115796		0.0284814	-3.14494	down
A_24_P119283	ZC3H7A	2.97798e-07	24.1446	up	ENST00000570862	zinc finger CCCH-type containing 7A	*			*
A_24_P119702	GPR98/ADGRV1	0.0370203	-2.22924	down	ENST00000640374	G protein-coupled receptor 98/adhesion G protein-coupled receptor V1				*
A_24_P125311	DYNLL2	0.00117491	6.34075	up	ENST00000579991	dynein, light chain, LC8-type 2				*
A_24_P131697	ACTR8	0.000184796	4.88672	up	ENST00000488802	ARP8 actin-related protein 8 homolog (yeast)	*			*
A_24_P136161	HNRNPCL1	0.0436545	-3.23344	down	ENST00000317869	heterogeneous nuclear ribonucleoprotein C-like 1	*	*
A_24_P139229	POFUT2	0.00859805	3.18784	up	ENST00000493524	protein O-fucosyltransferase 2	*			*
A_24_P141629	FAM111A	0.0163679	-2.82207	down	ENST00000420244	family with sequence similarity 111, member A	*
A_24_P142531	DDX42	0.0249788	-2.15163	down	ENST00000577940	DEAD (Asp-Glu-Ala-Asp) box helicase 42	*			*
A_24_P150486	SPTLC2	0.00202293	5.17166	up	ENST00000216484	serine palmitoyltransferase, long chain base subunit 2	*	*		*
A_24_P15823	PPIAP42	0.048312	2.01246	up	ENST00000530952	peptidylprolyl isomerase A pseudogene 42
A_24_P160263	MAGED2	1.12435e-05	25.69	up	ENST00000375053	melanoma antigen family D, 2	*			*
A_24_P167412	SENP1	0.0162855	-3.07618	down	ENST00000551358	SUMO1/sentrin specific peptidase 1	*
A_24_P16815	ZMYM3	0.0194535	-2.28327	down	ENST00000373988	zinc finger, MYM-type 3				*
A_24_P177987	DNAJC21	0.000690767	4.73497	up	ENST00000514237	DnaJ (Hsp40) homolog, subfamily C, member 21	*			*
A_24_P178523		0.0347619	-2.3156	down
A_24_P179225	MATN2	0.0430786	-2.67376	down	ENST00000523490	matrilin 2				*
A_24_P181055	ST3GAL4	0.0454309	-2.00662	down	ENST00000530591	ST3 beta-galactoside alpha-2,3-sialyltransferase 4	*			*
A_24_P193961	KCNK6	0.0357635	5.35631	up	ENST00000263372	potassium channel, two pore domain subfamily K, member 6	*			*
A_24_P200831	MLXIPL	0.0201047	-2.54163	down	ENST00000313375	MLX interacting protein-like	*
A_24_P201323	ZMYND11	0.00605029	5.14793	up	ENST00000397962	zinc finger, MYND-type containing 11	*			*
A_24_P221335	NIP7P2	0.00244611	2.76596	up	ENST00000485801	NIP7 pseudogene 2
A_24_P23522	THAP5	0.0224513	-2.43331	down	ENST00000313516	THAP domain containing 5				*
A_24_P238525		0.035356	-2.36488	down
A_24_P238836		0.0257739	2.62825	up
A_24_P243278	DAP	0.00203293	9.84485	up	ENST00000514882	death-associated protein	*			*
A_24_P254084	ZNF69	0.011624	-2.48981	down	ENST00000304060	zinc finger protein 69	*			*
A_24_P256603	LYRM7	0.0243827	2.56946	up	ENST00000379380	LYR motif containing 7	*	*		*
A_24_P259799	SCNM1	0.0275114	-2.03209	down	ENST00000497147	sodium channel modifier 1	*			*
A_24_P26073	LRPPRC	0.00025482	12.2258	up	ENST00000463456	leucine-rich pentatricopeptide repeat containing	*			*
A_24_P262543	KCNK6	0.0454309	2.4354	up	ENST00000263372	potassium channel, two pore domain subfamily K, member 6	*			*
A_24_P270688	SLC38A7	0.00256843	4.18687	up	ENST00000565785	solute carrier family 38, member 7	*			*
A_24_P272713	PRDX2P4	0.00297001	15.3871	up	ENST00000447134	peroxiredoxin 2 pseudogene 4
A_24_P273823	NPAT	0.0154243	-2.09956	down	ENST00000530859	nuclear protein, ataxia-telangiectasia locus				*
A_24_P287526		0.0224513	-3.55462	down
A_24_P290585	UACA	0.000549919	11.69	up	ENST00000559290	uveal autoantigen with coiled-coil domains and ankyrin repeats				*
A_24_P297888	MTAP	1.20291e-05	7.76175	up	ENST00000580718	methylthioadenosine phosphorylase	*	*		*
A_24_P302685	ARHGEF4	0.0354049	-2.30054	down	ENST00000355771	Rho guanine nucleotide exchange factor (GEF) 4	*		*	*
A_24_P306561	TCF25	0.00299527	9.9835	up	ENST00000561585	transcription factor 25 (basic helix-loop-helix)	*			*
A_24_P328492	SOCS5	0.00174382	8.39496	up	ENST00000394861	suppressor of cytokine signaling 5	*			*
A_24_P340659	POU5F1P4	0.0436484	-2.32543	down	ENST00000413175	POU class 5 homeobox 1 pseudogene 4	*
A_24_P342632	AK5	0.0382487	-2.36995	down	ENST00000344720	adenylate kinase 5	*			*
A_24_P351420	ZDHHC3	1.54783e-05	33.7921	up	ENST00000424952	zinc finger, DHHC-type containing 3	*	*	*	*
A_24_P351435	CRBN	0.0430786	2.00627	up	ENST00000492178	cereblon		*		*
A_24_P365180	DSEL	0.0248903	-2.75903	down	ENST00000310045	dermatan sulfate epimerase-like				*
A_24_P367259	YTHDF2P1	0.00726086	4.31532	up	ENST00000604759	YTH domain family member 2 pseudogene 1
A_24_P37319	ACSL3	0.0254674	-2.07209	down	ENST00000495541	acyl-CoA synthetase long-chain family member 3	*			*
A_24_P373475	ASPA	0.0476229	-2.70392	down	ENST00000263080	aspartoacylase	*			*
A_24_P376287	LRRC8A	0.000242392	4.12838	up	ENST00000259324	leucine rich repeat containing 8 family, member A	*			*
A_24_P383850	EIF4G3	0.0306991	-2.01864	down	ENST00000356916	eukaryotic translation initiation factor 4 gamma, 3	*			*
A_24_P389251	CYP3A4	0.0329339	-2.95075	down	ENST00000336411	cytochrome P450, family 3, subfamily A, polypeptide 4		*		*
A_24_P399694	ZCCHC3	0.000182299	10.8658	up	ENST00000500893	zinc finger, CCHC domain containing 3	*	*		*
A_24_P401241	ZNF160	0.024897	-2.19588	down	ENST00000429604	zinc finger protein 160	*			*
A_24_P401321	RPL14P4	0.0130343	-2.24637	down	ENST00000456719	ribosomal protein L14 (RPL14) pseudogene
A_24_P401381		0.00707991	-2.28638	down
A_24_P405981	TTC33	0.0239677	-2.96866	down	ENST00000337702	tetratricopeptide repeat domain 33	*			*
A_24_P406986	SLC43A3	0.000208632	19.3946	up	ENST00000525205	solute carrier family 43, member 3	*	*		*
A_24_P408801	ZNF587B	0.0268518	-3.36556	down	ENST00000594901	zinc finger protein 587B	*
A_24_P413920	FAM84A/LRATD1	0.0419529	-2.19661	down	ENST00000497769	family with sequence similarity 84, member A				*
A_24_P43959	FRMD4A	0.0381782	2.64417	up	ENST00000357447	FERM domain containing 4A				*
A_24_P456490	C1orf204/SNHG28	0.0357635	-2.11511	down	ENST00000368102	chromosome 1 open reading frame 204	*			*
A_24_P50972	GOLGA6L6	0.0353317	-2.66004	down	ENST00000568624	golgin A6 family-like 6
A_24_P522678		0.00174331	-2.33698	down
A_24_P57426	COL18A1	0.0349725	-3.01795	down	ENST00000473212	collagen, type XVIII, alpha 1	*			*
A_24_P577694	ADCY1	0.0135702	-2.86921	down	ENST00000297323	adenylate cyclase 1 (brain)	*			*
A_24_P586523	ALG1	1.17216e-06	56.2061	up	ENST00000450217	ALG1, chitobiosyldiphosphodolichol beta-mannosyltransferase	*	*		*
A_24_P6030	LOC102723553	0.00117491	6.03688	up	ENST00000622934	small integral membrane protein 11B
A_24_P605081	PSMD5-AS1	0.0336265	-2.09736	down	-	PSMD5 antisense RNA 1 (head to head)	*	*
A_24_P62659	TSPAN2	0.0211757	2.37299	up	ENST00000369516	tetraspanin 2	*			*
A_24_P639665	PTPRD-AS1	0.017075	-2.53587	down	ENST00000430766	PTPRD antisense RNA 1
A_24_P649426		0.0486892	-2.10603	down
A_24_P6552	DPP6	0.0476229	-2.35868	down	ENST00000332007	dipeptidyl-peptidase 6	*	*
A_24_P75008	ENSG00000179342	9.22438e-05	8.53226	up	ENST00000474858	Guanine Nucleotide Binding Protein (G Protein), Alpha 11 (Gq Class) (GNA11) Pseudogene
A_24_P759674	OBFC1	0.0224513	3.99713	up	ENST00000369764	oligonucleotide/oligosaccharide-binding fold containing 1	*			*
A_24_P78531	CLEC4E	0.0462765	-2.26851	down	ENST00000299663	C-type lectin domain family 4, member E
A_24_P810084	DNAJC9-AS1	0.00205049	5.18246	up	-	DNAJC9 antisense RNA 1		*
A_24_P859124	ENSG00000224628	0.000208632	11.3362	up	ENST00000445194	CDK5 regulatory subunit associated protein 3 (CDK5RAP3) pseudogene
A_24_P86389	HIST1H2AM	0.0108685	8.95288	up	ENST00000359611	histone cluster 1, H2am	*			*
A_24_P885873	PAX8-AS1	0.0476229	5.91882	up	-	PAX8 antisense RNA 1
A_24_P895528		0.0462765	4.76627	up
A_24_P914282		0.00154579	-2.59702	down
A_24_P91472	ALKBH7	0.0203397	8.5231	up	ENST00000245812	alkB, alkylation repair homolog 7 (E. coli)	*			*
A_24_P917164	CFAP97	0.0196316	-2.39662	down	ENST00000514798	cilia and flagella associated protein 97
A_24_P918317	DKK3	0.0462765	-2.12249	down	ENST00000396505	dickkopf WNT signaling pathway inhibitor 3	*			*
A_24_P919958	IQCK	0.0095005	-3.2598	down	ENST00000320394	IQ motif containing K	*			*
A_24_P920534	GSTM3	0.03898	-3.39996	down	ENST00000256594	glutathione S-transferase mu 3 (brain)	*	*		*
A_24_P921321	PTPRJ	0.00209903	9.71893	up	ENST00000613246	protein tyrosine phosphatase, receptor type, J	*			*
A_24_P921610	PWAR5	0.042759	-2.68441	down	ENST00000624480	Prader Willi/Angelman region RNA 5
A_24_P926284	OFCC1	0.0382487	-2.61459	down	ENST00000460363	orofacial cleft 1 candidate 1
A_24_P93111	KRT8P36	0.0372228	3.07402	up	ENST00000489121	keratin 8 pseudogene 36
A_24_P933613		0.0347619	-2.81651	down
A_24_P941540		0.0347619	5.64902	up
A_24_P943588	TXNRD2	0.0231741	-2.21499	down	ENST00000495655	thioredoxin reductase 2	*
A_24_P944427	SETD5	0.0130343	-2.99995	down	ENST00000402198	SET domain containing 5		*		*
A_24_P945215	USP6NL	0.000371479	6.23034	up	ENST00000606752	USP6 N-terminal like				*
A_24_P945396	SF3B3	0.000126827	6.5225	up	ENST00000302516	splicing factor 3b, subunit 3, 130kDa				*
A_32_P104023	LOC105374618	0.0369328	-2.31677	down	ENST00000511693	uncharacterized LOC105374618
A_32_P104478	FGD6	0.000471505	7.2174	up	ENST00000343958	FYVE, RhoGEF and PH domain containing 6				*
A_32_P109036	ZNF493	0.0336265	-2.45316	down	ENST00000355504	zinc finger protein 493	*	*
A_32_P111751		0.0057855	-2.99552	down
A_32_P118847	NR2F1-AS1	0.00112741	6.41512	up	-	NR2F1 antisense RNA 1
A_32_P1223	BNC2	0.0377445	-2.33333	down	ENST00000380672	basonuclin 2
A_32_P123143	HCN1	0.0192493	-4.9089	down	ENST00000303230	hyperpolarization activated cyclic nucleotide gated potassium channel 1	*			*
A_32_P123514	PABPC4L	0.0344857	4.09044	up	ENST00000421491	poly(A) binding protein, cytoplasmic 4-like	*			*
A_32_P12388		0.000690767	6.62981	up
A_32_P131367	RNF13	0.00110223	6.81674	up	ENST00000467996	ring finger protein 13	*			*
A_32_P146786		0.0363563	-2.32083	down
A_32_P148780	LINC02036/lnc-CPN2-2	0.0194761	-2.19981	down	ENST00000667386	lnc-CPN2-2:4/LINC02036
A_32_P156476		0.0343099	-2.08022	down
A_32_P157465	ZBTB20	0.0326605	-2.16285	down	ENST00000357258	zinc finger and BTB domain containing 20	*		*
A_32_P164637		0.0445513	-2.17718	down
A_32_P168194		0.0254674	-2.66559	down
A_32_P178935		0.0390103	-2.25178	down
A_32_P179131		0.0468512	-2.46119	down
A_32_P180971	LINC01881	0.000592765	9.36065	up	ENST00000416103	long intergenic non-protein coding RNA 1881				*
A_32_P182683		0.0462765	-2.59339	down
A_32_P185530		0.037313	-2.34162	down
A_32_P192474	PRRT1	0.0196316	-2.03225	down	ENST00000460171	proline-rich transmembrane protein 1	*
A_32_P192615	TAF1	0.0135702	5.97895	up	ENST00000373790	TAF1 RNA polymerase II, TATA box binding protein (TBP)-associated factor, 250kDa	*			*
A_32_P197053	SMKR1	0.00859805	-3.28558	down	ENST00000462322	small lysine-rich protein 1
A_32_P204381	CIAPIN1	0.000570753	12.5579	up	ENST00000567518	cytokine induced apoptosis inhibitor 1	*	*		*
A_32_P206989		0.000736689	10.3808	up
A_32_P207767	LOC105371730	0.0331311	-2.38993	down	ENST00000398832	uncharacterized LOC105371730
A_32_P208076	ITGA2	0.0163017	4.58401	up	ENST00000296585	integrin, alpha 2 (CD49B, alpha 2 subunit of VLA-2 receptor)	*	*		*
A_32_P209909		0.0224513	2.51648	up
A_32_P212178	SOX5-AS1	0.0254674	-2.63577	down	ENST00000540733	SOX5 antisense RNA 1
A_32_P218671		0.0339528	2.79603	up
A_32_P219148	LOC107986910/lnc-LONRF1-2	0.0445513	-2.38	down	-	lnc-LONRF1-2:1
A_32_P220750	PLGLB1	0.0215953	-2.05911	down	ENST00000355705	plasminogen-like B1	*
A_32_P221552		0.00209477	6.48873	up
A_32_P23010	SDHAF1	0.0112632	2.16518	up	ENST00000378887	succinate dehydrogenase complex assembly factor 1			*	*
A_32_P230547	DOCK7	0.00615365	25.8924	up	ENST00000340370	dedicator of cytokinesis 7				*
A_32_P230868	FAM65A/RIPOR1	0.000814655	7.24583	up	ENST00000422602	family with sequence similarity 65, member A	*			*
A_32_P234336		0.0352492	-2.35905	down
A_32_P3048		0.0454309	-2.67513	down
A_32_P30656		0.0290096	-2.14582	down
A_32_P39669	LOC107987401/lnc-PPIAL4G-6	0.0337496	-2.72094	down	-	lnc-PPIAL4G-6:4
A_32_P44932	ENSG00000272256	0.0196316	3.19162	up	ENST00000606596	novel transcript, antisense to TMEM66
A_32_P47538	DOC2B	0.0476229	-2.22262	down	ENST00000613549	double C2-like domains, beta
A_32_P529165	KIAA1462/JACAD	0.0454309	2.01026	up	ENST00000375377	KIAA1462	*			*
A_32_P54442	CHPF2	0.0122204	5.25788	up	ENST00000035307	chondroitin polymerizing factor 2				*
A_32_P61308	TSTD3	0.00148756	4.9256	up	ENST00000607332	thiosulfate sulfurtransferase like domain containing 3
A_32_P63848	OXCT1	0.000300879	9.91854	up	ENST00000196371	3-oxoacid CoA transferase 1	*			*
A_32_P6535	PLGLB1	0.0249788	-2.75845	down	ENST00000355705	plasminogen-like B1	*
A_32_P67623	FAM120C	0.00332703	13.3922	up	ENST00000375180	family with sequence similarity 120C	*			*
A_32_P70626	LINC02104	0.00519062	-2.75242	down	ENST00000603514	uncharacterized LOC101926940
A_32_P78101	IGSF21	0.0430786	-2.41014	down	ENST00000251296	immunoglobin superfamily, member 21	*
A_32_P79966		0.0336366	2.40595	up
A_32_P80231		0.0462765	3.15412	up
A_32_P82560	MTRF1L	0.00623246	2.41584	up	ENST00000367233	mitochondrial translational release factor 1-like				*
A_32_P94798	ANXA2	0.0196316	-2.2235	down	ENST00000421017	annexin A2	*		*	*
A_32_P9575	MRPL45	0.00413317	7.45387	up	ENST00000573318	mitochondrial ribosomal protein L45				*
A_32_P96085		0.0454309	-2.42174	down
A_32_P97862	TEX38	0.0212736	2.08405	up	ENST00000334122	testis expressed 38
A_32_P98291	SFMBT2	0.0339963	-3.25603	down	ENST00000361972	Scm-like with four mbt domains 2				*

## Sheet: Supplementary Table S2
Supplementary Table S2. List of Gene Ontology-Biological Processes terms enriched in 277 genes DE in sALS fibroblasts vs Ctrl
	Gene Ontology_Biological Process terms	Our dataset	Background	raw P value	FDR	# Down DEG	# Up Deg
Metabolic processes	glycoprotein biosynthetic process	5	113	0.00E00	0.00E00	4	1
	negative regulation of macromolecule biosynthetic process	7	366	0.00E00	0.00E00	4	3
	negative regulation of cellular macromolecule biosynthetic process	7	366	0.00E00	0.00E00	4	3
	regulation of biosynthetic process	21	1881	0.00E00	0.00E00	15	6
	regulation of catabolic process	5	163	4.45E-189	1.04E-188	5	0
	negative regulation of macromolecule metabolic process	9	589	1.02E-16	1.20E-16	6	3
	regulation of cellular macromolecule biosynthetic process	21	1849	2.54E-279	1.25E-278	15	6
	nucleotide metabolic process	5	197	4.89E-209	1.26E-208	2	4
	lipid metabolic process	9	419	4.25E-235	1.26E-234	4	5
	regulation of nitrogen compound metabolic process	26	2359	1.19E-27	1.42E-27	20	6
	aromatic compound biosynthetic process	29	2057	1.17E-82	1.59E-82	21	8
	heterocycle biosynthetic process	29	2057	1.17E-82	1.59E-82	21	8
	proteolysis involved in cellular protein catabolic process	6	335	1.16E-88	1.60E-88	6	0
	cellular macromolecule metabolic process	46	3864	1.23E-93	1.71E-93	35	11
	organophosphate metabolic process	6	395	1.55E-106	2.18E-106	2	4
	negative regulation of nitrogen compound metabolic process	7	501	6.26E-184	1.39E-183	4	3
	cellular catabolic process	9	798	4.25E-293	2.25E-292	9	0
	modification-dependent macromolecule catabolic process	6	309	1.70E-68	2.26E-68	6	0
	regulation of cellular metabolic process	29	2470	6.14E-130	9.23E-130	23	6
	cellular amide metabolic process	5	412	4.94E-165	9.08E-165	2	3
	macromolecule biosynthetic process	31	2332	7.52E-37	9.09E-37	24	7
	cellular protein metabolic process	18	1765	6.48E-84	8.82E-84	15	3
	nucleobase-containing small molecule metabolic process	5	245	1.08E-198	2.64E-198	1	4
	proteasome-mediated ubiquitin-dependent protein catabolic process	5	190	2.38E-51	3.00E-51	0	5
	cellular metabolic process	74	5332	1.53E-179	3.17E-179	55	19
	organic substance catabolic process	9	751	1.73E-171	3.29E-171	7	2
	positive regulation of metabolic process	7	680	2.81E-28	3.35E-28	7	0
	proteasomal protein catabolic process	5	204	2.37E-81	3.21E-81	5	0
	regulation of primary metabolic process	26	2384	3.09E-31	3.71E-31	20	6
	cellular lipid metabolic process	7	367	3.22E-20	3.81E-20	7	0
	regulation of cellular biosynthetic process	21	1875	6.58E-321	3.90E-320	15	6
	protein catabolic process	6	363	2.72E-118	3.91E-118	6	0
	cellular macromolecule catabolic process	7	453	1.61E-206	4.14E-206	7	0
	sulfur compound metabolic process	7	135	2.66E-148	4.19E-148	4	3
	positive regulation of cellular process	11	1227	2.67E-150	4.35E-150	8	3
	negative regulation of cellular metabolic process	8	524	8.13E-301	4.41E-300	5	3
	positive regulation of macromolecule metabolic process	6	608	9.28E-282	4.62E-281	6	0
	cellular macromolecule biosynthetic process	31	2326	3.90E-25	4.64E-25	24	6
	nitrogen compound metabolic process	66	5018	3.22E-128	4.82E-128	48	18
	phosphorus metabolic process	10	965	3.27E-144	5.06E-144	5	5
	cellular protein catabolic process	6	336	4.21E-38	5.10E-38	6	0
	small molecule metabolic process	10	648	3.43E-139	5.25E-139	5	5
	carbohydrate derivative biosynthetic process	8	279	4.11E-99	5.74E-99	5	3
	macromolecule catabolic process	7	497	4.00E-05	4.62E-05	7	0
	organonitrogen compound catabolic process	6	495	1.71E-249	6.16E-249	6	0
	phosphate-containing compound metabolic process	10	960	4.70E-119	6.76E-119	5	5
	organonitrogen compound biosynthetic process	12	692	4.04E-156	6.80E-156	9	3
	positive regulation of nitrogen compound metabolic process	6	559	4.10E-167	7.62E-167	6	0
	negative regulation of biological process	21	1122	6.10E-48	7.63E-48	12	9
	nucleoside phosphate metabolic process	5	211	1.45E-292	7.64E-292	1	4
	negative regulation of metabolic process	10	609	1.34E-315	7.91E-315	7	3
	regulation of metabolic process	31	2659	3.47E-189	8.16E-189	25	6
	lipid biosynthetic process	5	212	5.03E-151	8.20E-151	5	0
	primary metabolic process	68	5251	6.49E-52	8.25E-52	45	23
	negative regulation of cellular biosynthetic process	7	375	3.17E-221	8.40E-221	4	3
	negative regulation of biosynthetic process	7	375	3.17E-221	8.41E-221	4	3
	regulation of nucleobase-containing compound metabolic process	23	1911	6.57E-46	8.04E-46	23	0
	ubiquitin-dependent protein catabolic process	6	294	2.02E-259	7.96E-259	5	1
Regulation of gene expression	mRNA metabolic process	6	316	0.00E00	0.00E00	6	0
	regulation of transcription by RNA polymerase II	16	1383	0.00E00	0.00E00	11	5
	RNA processing	9	481	3.94E-249	1.41E-248	8	1
	RNA biosynthetic process	24	1798	1.49E-126	2.24E-126	18	6
	negative regulation of transcription, DNA-templated	7	290	1.47E-146	2.28E-146	4	3
	negative regulation of nucleic acid-templated transcription	7	290	1.47E-146	2.28E-146	4	3
	negative regulation of RNA biosynthetic process	7	290	1.47E-146	2.28E-146	4	3
	regulation of gene expression	25	2106	7.34E-52	9.32E-52	19	6
	negative regulation of RNA metabolic process	7	304	3.10E-216	8.15E-216	7	0
	transcription by RNA polymerase II	19	1438	7.01E-06	8.11E-06	14	5
	negative regulation of transcription by RNA polymerase II	6	249	2.34E-237	7.09E-237	3	3
	RNA metabolic process	34	2410	3.90E-146	6.06E-146	25	7
	RNA splicing	5	221	8.38E-288	4.34E-287	1	4
	mRNA processing	5	229	1.50E-177	3.07E-177	0	5
	transcription, DNA-templated	24	1790	2.54E-156	4.28E-156	18	6
	nucleic acid-templated transcription	24	1790	2.54E-156	4.28E-156	18	6
Protein modification	protein modification by small protein conjugation or removal	5	360	0.00E00	0.00E00	4	1
	protein-containing complex subunit organization	7	452	0.00E00	0.00E00	0	7
	cellular protein modification process	14	1220	0.00E00	0.00E00	11	3
	protein modification process	14	1220	0.00E00	0.00E00	11	3
	proteolysis	8	687	6.78E-148	1.06E-147	7	1
	cellular protein-containing complex assembly	6	348	2.70E-06	3.13E-06	6	0
	protein-containing complex assembly	7	367	3.22E-20	3.81E-20	6	1
Cell differentiation and brain development	cell differentiation	11	827	0.00E00	0.00E00	7	4
	anatomical structure development	13	1187	0.00E00	0.00E00	6	7
	plasma membrane bounded cell projection morphogenesis	5	177	5.59E-163	1.01E-162	0	5
	cell projection morphogenesis	5	177	5.59E-163	1.01E-162	0	5
	cell development	6	383	3.17E-246	1.11E-245	4	2
	neuron development	5	236	9.87E-18	1.16E-17	3	2
	nervous system development	9	489	4.07E-267	1.72E-266	4	5
	cell morphogenesis	5	235	1.40E-49	1.75E-49	3	2
	cell morphogenesis involved in neuron differentiation	5	157	1.38E-133	2.08E-133	3	2
	cellular component assembly	16	896	1.73E-89	2.40E-89	12	4
	system development	12	835	4.13E-321	2.50E-320	5	7
	neuron projection morphogenesis	5	176	1.50E-159	2.57E-159	3	2
	generation of neurons	7	339	1.72E-138	2.62E-138	3	4
	cell part morphogenesis	5	178	1.49E-163	2.70E-163	2	3
	cellular component organization	36	2518	6.14E-25	7.28E-25	21	15
	cellular component biogenesis	17	1024	2.12E-233	6.10E-233	13	4
	cell morphogenesis involved in differentiation	5	173	4.02E-145	6.23E-145	3	2
	anatomical structure morphogenesis	6	485	2.24E-182	4.94E-182	4	2
	multicellular organismal process	17	1439	3.06E-58	3.95E-58	8	9
	establishment of organelle localization	5	239	2.25E-163	4.07E-163	3	2
	organelle organization	22	1879	8.02E-305	4.59E-304	13	9
	regulation of cellular component organization	7	360	2.19E-120	3.27E-120	3	4
Response to stimulus	cellular response to chemical stimulus	7	581	3.45E-264	1.41E-263	6	1
	cellular response to stimulus	32	2589	8.62E-204	2.20E-203	20	12
	negative regulation of response to stimulus	6	258	3.53E-227	9.53E-227	3	3
	immune system process	6	694	6.57E-304	3.59E-303	3	3
	cellular response to stress	8	480	1.01E-11	1.18E-11	6	2
	response to organic substance	7	573	3.67E-166	6.80E-166	6	1
Signal transduction	regulation of catalytic activity	9	573	0.00E00	0.00E00	4	5
	intracellular signal transduction	11	820	0.00E00	0.00E00	5	6
	cell surface receptor signaling pathway	11	999	0.00E00	0.00E00	6	5
	regulation of hydrolase activity	5	298	1.58E-57	2.04E-57	3	2
	positive regulation of catalytic activity	7	299	2.01E-276	9.72E-276	4	3
	cellular response to organic substance	6	473	5.25E-158	8.88E-158	5	1
	regulation of signaling	13	790	4.51E-170	8.43E-170	6	7
	negative regulation of signal transduction	5	202	5.75E-296	3.06E-295	2	3
	negative regulation of signaling	6	210	4.53E-148	7.12E-148	3	3
	signal transduction	27	2150	4.19E-116	6.01E-116	15	12
	regulation of intracellular signal transduction	7	415	3.86E-05	4.46E-05	4	3
Transport	protein transport	7	405	0.00E00	0.00E00	5	2
	protein localization	13	748	8.84E-24	1.05E-23	9	4
	cellular protein localization	12	663	9.14E-15	1.08E-14	8	4
	nitrogen compound transport	9	567	9.38E-36	1.13E-35	6	3
	establishment of vesicle localization	5	187	5.85E-203	1.50E-202	2	3
	cation transport	5	428	1.29E-20	1.52E-20	2	3
	ion transport	6	606	7.01E-185	1.56E-184	3	3
	ion transmembrane transport	5	439	1.55E-56	1.98E-56	2	3
	transmembrane transport	6	565	1.35E-159	2.31E-159	2	3
	movement of cell or subcellular component	9	643	1.61E-136	2.44E-136	6	3
	intracellular protein transport	6	323	2.08E-45	2.54E-45	5	1
	protein localization to organelle	7	381	9.84E-211	2.55E-210	2	5
	establishment of localization	26	1993	6.17E-123	9.24E-123	17	9
	Golgi vesicle transport	7	295	1.57E-313	9.20E-313	5	2
	macromolecule localization	13	909	6.68E-86	9.15E-86	8	5
	vesicle localization	5	189	9.76E-229	2.78E-228	2	3
	intracellular transport	13	787	5.77E-280	2.85E-279	10	3
	transport	26	1962	5.52E-63	7.24E-63	17	9
	organic substance transport	9	736	1.99E-146	3.10E-146	6	3
	establishment of protein localization	7	414	4.16E-132	6.29E-132	2	5
	organelle localization	6	290	2.07E-147	3.25E-147	2	4
	cellular macromolecule localization	12	666	3.05E-21	3.62E-21	8	4
	establishment of localization in cell	14	943	1.98E-202	4.91E-202	11	3
Synaptic transmission	trans-synaptic signaling	6	248	1.46E-17	1.72E-17	1	5
Cell adhesion and cytoskeleton organization	negative regulation of cell communication	6	209	7.51E-254	2.91E-253	2	4
	microtubule-based process	5	488	4.62E-143	7.11E-143	2	3
	actin cytoskeleton organization	5	294	3.20E-96	4.46E-96	2	3
	microtubule cytoskeleton organization	5	373	3.81E-137	5.80E-137	2	3
	cytoskeleton organization	10	723	2.62E-184	5.81E-184	5	5
	cell-cell signaling	10	419	7.26E-274	3.23E-273	2	8
	cytoskeleton-dependent intracellular transport	5	217	2.40E-154	3.95E-154	2	3
	cell communication	33	2328	2.58E-85	3.53E-85	17	16
Regulation of biological process	regulation of biological quality	14	828	2.25E-04	2.60E-04	8	6
	positive regulation of molecular function	7	392	8.12E-251	2.93E-250	4	3
	regulation of molecular function	10	733	3.68E-37	4.45E-37	5	5
	positive regulation of biological process	12	1365	2.99E-148	4.69E-148	8	4
	regulation of biological process	65	5162	2.15E-215	5.66E-215	39	26
	regulation of cellular process	62	4940	4.63E-101	6.48E-101	36	26
	biological regulation	72	5616	5.13E-90	7.11E-90	43	29
	cellular process	134	10019	4.38E-164	8.04E-164	86	48

## Sheet: Supplementary Table S3
Supplementary Table S3. List of Gene Ontology-Molecular Function terms enriched in 277 genes DE in sALS fibroblasts vs Ctrl
Gene Ontology_Molecular Function terms	Our dataset	Background	raw P value	FDR
catalytic activity	57	3916	9.59E-152	1.48E-151
organic cyclic compound binding	37	2412	2.46E-13	2.76E-13
nucleic acid binding	28	1974	1.13E-133	1.64E-133
transferase activity	28	1505	3.71E-40	4.28E-40
catalytic activity, acting on a protein	22	1473	6.47E-65	8.00E-65
signaling receptor activity	16	1085	0.00E00	0.00E00
molecular transducer activity	16	1085	0.00E00	0.00E00
transcription regulator activity	16	1265	2.15E-211	4.99E-211
DNA binding	16	1361	2.68E-181	5.38E-181
sequence-specific double-stranded DNA binding	14	1117	0.00E00	0.00E00
RNA polymerase II transcription regulatory region sequence-specific DNA binding	14	1059	0.00E00	0.00E00
molecular function regulator	14	821	9.00E-98	1.20E-97
double-stranded DNA binding	14	1164	7.87E-166	1.34E-165
sequence-specific DNA binding	14	1148	1.31E-23	1.50E-23
transcription regulatory region nucleic acid binding	14	1099	4.28E-178	8.30E-178
transcription cis-regulatory region binding	14	1099	4.28E-178	8.33E-178
DNA-binding transcription factor activity	13	1054	3.25E-95	4.31E-95
DNA-binding transcription factor activity, RNA polymerase II-specific	12	984	7.14E-117	9.70E-117
transmembrane signaling receptor activity	11	684	0.00E00	0.00E00
hydrolase activity, acting on acid anhydrides	11	699	2.22E-94	2.94E-94
hydrolase activity, acting on acid anhydrides, in phosphorus-containing anhydrides	11	699	2.22E-94	2.95E-94
pyrophosphatase activity	11	696	4.39E-83	5.66E-83
nucleoside-triphosphatase activity	11	655	5.99E-22	6.82E-22
enzyme regulator activity	10	472	0.00E00	0.00E00
transporter activity	10	770	1.10E-223	2.65E-223
transmembrane transporter activity	10	703	2.34E-138	3.41E-138
cation transmembrane transporter activity	9	416	8.43E-116	1.14E-115
transferase activity, transferring phosphorus-containing groups	9	716	9.17E-154	1.43E-153
inorganic molecular entity transmembrane transporter activity	9	475	1.03E-151	1.58E-151
ion transmembrane transporter activity	9	530	3.60E-281	1.59E-280
cis-regulatory region sequence-specific DNA binding	9	810	4.63E-253	1.64E-252
RNA polymerase II cis-regulatory region sequence-specific DNA binding	9	798	4.25E-293	2.05E-292
inorganic cation transmembrane transporter activity	8	386	0.00E00	0.00E00
phosphotransferase activity, alcohol group as acceptor	8	568	2.77E-73	3.49E-73
channel activity	8	338	3.31E-20	3.75E-20
passive transmembrane transporter activity	8	338	3.31E-20	3.76E-20
glycosyltransferase activity	8	154	2.11E-176	3.99E-176
peptidase activity	8	433	2.61E-203	6.02E-203
metal ion transmembrane transporter activity	7	316	0.00E00	0.00E00
ion channel activity	7	319	2.23E-138	3.27E-138
nucleoside-triphosphatase regulator activity	7	211	2.10E-268	8.13E-268
GTPase regulator activity	7	211	2.10E-268	8.19E-268
protein-containing complex binding	6	394	0.00E00	0.00E00
signaling receptor binding	6	698	0.00E00	0.00E00
anion binding	6	437	3.41E-250	1.11E-249
cation channel activity	6	261	3.53E-255	1.26E-254
protein kinase activity	6	475	1.76E-153	2.74E-153
mRNA binding	6	182	3.52E-127	5.01E-127
potassium ion transmembrane transporter activity	6	124	2.29E-261	8.39E-261
purine ribonucleoside triphosphate binding	5	236	9.87E-18	1.12E-17
ribonucleotide binding	5	278	2.46E-299	1.24E-298
purine nucleotide binding	5	288	1.47E-158	2.36E-158
guanyl ribonucleotide binding	5	208	1.70E-120	2.37E-120
guanyl nucleotide binding	5	208	1.70E-120	2.38E-120
carbohydrate derivative binding	5	345	1.63E-143	2.40E-143
potassium channel activity	5	104	2.97E-164	5.04E-164
endopeptidase activity	5	324	4.30E-53	5.13E-53
GTP binding	5	195	3.28E-160	5.42E-160
nucleotide binding	5	330	1.28E-287	5.86E-287
nucleoside phosphate binding	5	330	1.28E-287	5.91E-287

## Sheet: Supplementary Table S4
Supplementary Table S4. List of Gene Ontology-Cellular Component terms enriched in 277 genes DE in sALS fibroblasts vs Ctrl
Gene Ontology_Cellular Component terms	Our dataset	Background	raw P value	FDR
membrane	116	7917	0.00E00	0.00E00
endoplasmic reticulum subcompartment	5	253	0.00E00	0.00E00
ubiquitin ligase complex	5	150	8.83E-78	1.21E-77
extracellular region	5	1064	8.55E-99	1.21E-98
non-membrane-bounded organelle	15	1432	7.75E-157	1.29E-156
intracellular non-membrane-bounded organelle	15	1432	7.75E-157	1.30E-156
cytoskeleton	8	751	1.27E-16	1.47E-16
nuclear protein-containing complex	9	784	8.53E-168	1.63E-167
endoplasmic reticulum	13	524	3.76E-264	1.64E-263
nucleoplasm	5	422	1.17E-132	1.78E-132
cytoplasmic vesicle	6	525	5.16E-251	1.87E-250
endoplasmic reticulum membrane	5	247	1.10E-159	1.94E-159
intracellular anatomical structure	105	7551	6.38E-239	1.97E-238
protein-containing complex	43	2878	1.70E-47	2.10E-47
intrinsic component of membrane	19	1226	8.80E-213	2.25E-212
membrane protein complex	9	624	1.69E-96	2.39E-96
postsynapse	5	141	1.28E-166	2.43E-166
integral component of membrane	19	1192	1.65E-122	2.49E-122
membrane-bounded organelle	80	5400	2.00E-50	2.49E-50
transferase complex	11	475	2.28E-35	2.74E-35
receptor complex	6	209	7.51E-254	2.95E-253
organelle lumen	9	731	8.87E-255	3.51E-254
intracellular organelle lumen	9	731	8.87E-255	3.54E-254
membrane-enclosed lumen	9	731	8.87E-255	3.57E-254
synapse	7	367	3.22E-20	3.74E-20
vacuole	22	1408	2.51E-158	4.25E-158
plasma membrane region	16	787	3.88E-34	4.64E-34
nucleus	43	3113	3.56E-90	5.02E-90
organelle subcompartment	5	354	4.20E-65	5.55E-65
cell junction	11	554	9.27E-319	5.57E-318
microtubule cytoskeleton	5	462	2.38E-215	6.28E-215
intracellular protein-containing complex	10	454	5.45E-15	6.31E-15
nuclear lumen	8	632	2.39E-227	6.57E-227
extracellular space	5	1015	3.98E-156	6.63E-156
mitochondrion	8	582	1.17E-320	7.14E-320
endomembrane system	21	1306	1.76E-257	7.27E-257
transferase complex, transferring phosphorus-containing groups	5	183	1.45E-296	7.59E-296
vesicle	7	606	3.33E-184	7.69E-184
intrinsic component of plasma membrane	14	770	5.75E-81	7.96E-81
plasma membrane bounded cell projection	12	622	6.17E-70	8.34E-70
neuron projection	7	375	3.17E-221	8.43E-221
Golgi apparatus	6	396	5.71E-150	9.24E-150
cytosol	11	824	3.83E-204	9.68E-204
supramolecular complex	5	537	6.75E-114	9.71E-114
organelle membrane	11	824	3.83E-204	9.73E-204
ribonucleoprotein complex	8	421	5.97E-154	9.81E-154

## Sheet: Supplementary Table S5
Supplementary Table S5. List of biological pathways enriched in 277 genes DE in sALS fibroblasts vs Ctrl
PANTHER Pathways	# Our dataset	P value
Protein folding and maturation	17	2.46143e-26
RAB5A regulation pathway	4	0.000152617
FOXO-mediated transcription	6	0.000626
WNT signaling	4	0.000646513
Role of 14-3-3 proteins in cell cycle regulation	3	0.00175688
Diseases associated with N-glycosylation of proteins	3	0.00195
ChREBP regulation pathway	3	0.00200411
DeltaF508-CFTR traffic	3	0.00320459
Release of pro-inflammatory mediators	3	0.00356025
DNA-damage-induced responses	2	0.00416701
Interleukin-12 signaling	6	0.00454
Embryonal epaxial myogenesis	3	0.00476814
Role of Retinoic acid in the initiation of transcription	3	0.00672252
p53 activation by DNA damage	4	0.00680141
Asparagine N-linked glycosylation	10	0.00709
Glutathione metabolism	4	0.00791074
Cell cycle progression	3	0.0090898
Non-neuronal ACM1, ACM3 and ACM5 signaling	4	0.00913283
Glucose-excited neurons of arcuate nucleus	3	0.00974823
DNA damage_Intra S-phase checkpoint	4	0.0100123
Collagen degradation	4	0.0109
SiRelaxin family peptides signaling via RXFP3 and RXFP4 receptors	3	0.0111466
Pexophagy	2	0.0114
Potassium Channels	5	0.0121
Aspartate and asparagine metabolism	2	0.0131
ATM/ATR regulation of G2/M checkpoint: nuclear signaling	3	0.0134507
Gene and protein expression by JAK-STAT signaling after Interleukin-12 stimulation	3	0.014
Delta-type opioid receptor signaling in neuronal cells	3	0.0142744
Regulation of TP53 Activity	6	0.0152
Protein folding_Membrane trafficking and signal transduction of G-alpha (i) heterotrimeric G-protein	2	0.0184107
